# Supplementary material for: What is the impact of a clinically related readmission measure on the assessment of hospital performance?
Source: BMC Health Serv Res. 2017 Nov 28;17:781. doi: 10.1186/s12913-017-2742-x (PMC5704581; doi:10.1186/s12913-017-2742-x)
Supplement: Supplementary file 2 — Codes clinically related to index admissions for all conditions. Codes considered to be clinically related to index admissions for hip replacement. Codes considered to be clinically related to index admissions for knee replacement. Codes considered to be clinically related to index admissions for pneumonia. (XLSX 69 kb) [file 12913_2017_2742_MOESM2_ESM.xlsx]

## Sheet: Common
Codes clinically related to index admissions for all conditions
ICD-9X	ICD-9DX
'43300	'43300
'43301	'43301
'43310	'43310
'43311	'43311
'43320	'43320
'43321	'43321
'43330	'43330
'43331	'43331
'43380	'43380
'43381	'43381
'43390	'43390
'43391	'43391
'43400	'43400
'43401	'43401
'43410	'43410
'43411	'43411
'43490	'43490
'43491	'43491
'4350	'4350
'4351	'4351
'4352	'4352
'4353	'4353
'4358	'4358
'4359	'4359
'436	'436
'00845	'00845
'0090	'0090
'0380	'0380
'03810	'03810
'03811	'03811
'03812	'03812
'03819	'03819
'0382	'0382
'0383	'0383
'03840	'03840
'03841	'03841
'03842	'03842
'03843	'03843
'03844	'03844
'03849	'03849
'0388	'0388
'0389	'0389
'0390	'0390
'04100	'04100
'04101	'04101
'04102	'04102
'04103	'04103
'04104	'04104
'04105	'04105
'04109	'04109
'04110	'04110
'04119	'04119
'0412	'0412
'0414	'0414
'0416	'0416
'0417	'0417
'04183	'04183
'04184	'04184
'04185	'04185
'04189	'04189
'0419	'0419
'4210	'4210
'4211	'4211
'5670	'5670
'56739	'56739
'6868	'6868
'6869	'6869
'78552	'78552
'78559	'78559
'7907	'7907
'99591	'99591
'99592	'99592
'99593	'99593
'99594	'99594
'5909	'5909
'5950	'5950
'5959	'5959
'5990	'5990
'41000	'41000
'41001	'41001
'41010	'41010
'41011	'41011
'41020	'41020
'41021	'41021
'41030	'41030
'41031	'41031
'41040	'41040
'41041	'41041
'41050	'41050
'41051	'41051
'41060	'41060
'41061	'41061
'41070	'41070
'41071	'41071
'41080	'41080
'41081	'41081
'41090	'41090
'41091	'41091
'4110	'4110
'4111	'4111
'41181	'41181
'41189	'41189
'42292	'42292
'4658	'4658
'4659	'4659
'46619	'46619
'4800	'4800
'4801	'4801
'4802	'4802
'4803	'4803
'4808	'4808
'4809	'4809
'481	'481
'4820	'4820
'4821	'4821
'4822	'4822
'48230	'48230
'48231	'48231
'48232	'48232
'48239	'48239
'48240	'48240
'48241	'48241
'48242	'48242
'48249	'48249
'48281	'48281
'48282	'48282
'48283	'48283
'48284	'48284
'48289	'48289
'4829	'4829
'4830	'4830
'4831	'4831
'4838	'4838
'4848	'4848
'485	'485
'486	'486
'4870	'4870
'41511	'41511
'41512	'41512
'41519	'41519
'45340	'45340
'45341	'45341
'45342	'45342
'45381	'45381
'45382	'45382
'45383	'45383
'45384	'45384
'45385	'45385
'45386	'45386
'45387	'45387
'45389	'45389
'4539	'4539
'4510	'4510
'45111	'45111
'45119	'45119
'4512	'4512
'45181	'45181
'45182	'45182
'45183	'45183
'45184	'45184
'45189	'45189
'4519	'4519
'4536	'4536
'53100	'53100
'53101	'53101
'53110	'53110
'53111	'53111
'53120	'53120
'53131	'53131
'53200	'53200
'53201	'53201
'53210	'53210
'53211	'53211
'53230	'53230
'53231	'53231
'53300	'53300
'53301	'53301
'53310	'53310
'53321	'53321
'53330	'53330
'53331	'53331
'53400	'53400
'53401	'53401
'53420	'53420
'53421	'53421
'53430	'53430
'53431	'53431
'538	'538
'53121	'53121
'53130	'53130
'53220	'53220
'53221	'53221
'53311	'53311
'53320	'53320
'53410	'53410
'53411	'53411
'5789	'5789
'70700	'70700
'70701	'70701
'70702	'70702
'70703	'70703
'70704	'70704
'70705	'70705
'70706	'70706
'70707	'70707
'70709	'70709
'70720	'70720
'70721	'70721
'70722	'70722
'70723	'70723
'70724	'70724
'70725	'70725
'2760	'2760
'2761	'2761
'2762	'2762
'2763	'2763
'2764	'2764
'27650	'27650
'27651	'27651
'27652	'27652
'2766	'2766
'2767	'2767
'2768	'2768
'2769	'2769
'7197	'7197
'72887	'72887
'78079	'78079
'7812	'7812
'7993	'7993
'997	'997
'998	'998
'999	'999
'E870	'E870
'E871	'E871
'E872	'E872
'E873	'E873
'E874	'E874
'E875	'E875
'E876	'E876
'E877	'E877
'E878	'E878
'E879	'E879
'2440	'2440
'28984	'28984
'2910	'2910
'29181	'29181
'33818	'33818
'37960	'37960
'37961	'37961
'37962	'37962
'37963	'37963
'4275	'4275
'5070	'5070
'5185	'5185
'5187	'5187
'51881	'51881
'99659	'99659
'2851	'2851
'78820	'78820
'72888	'72888
'51851	'51851
'51852	'51852
'58153	'58153
'99660	'99660
'99661	'99661
'99662	'99662
'99663	'99663
'99664	'99664
'99665	'99665
'99666	'99666
'99667	'99667
'99668	'99668
'99669	'99669
'99670	'99670
'51189	'51189
'5119	'5119
'5121	'5121
'5128	'5128
'51289	'51289
'693	'693
'9952	'9952
'9954	'9954
'99586	'99586
'99522	'99522
'99523	'99523
'V5789	'V5789
'V571	'V571
'V5849	'V5849
'24910	'24910
'24911	'24911
'24920	'24920
'24921	'24921
'24930	'24930
'24931	'24931
'25010	'25010
'25011	'25011
'25012	'25012
'25013	'25013
'25020	'25020
'25021	'25021
'25022	'25022
'25023	'25023
'25030	'25030
'25031	'25031
'25032	'25032
'25033	'25033
'2510	'2510
'2513	'2513
'49301	'49301
'49302	'49302
'49311	'49311
'49312	'49312
'49321	'49321
'49322	'49322
'49391	'49391
'49392	'49392
'49121	'49121
'49122	'49122
'4150	'4150
'42821	'42821
'42823	'42823
'42831	'42831
'42833	'42833
'42841	'42841
'42843	'42843
'5845	'5845
'5846	'5846
'5847	'5847
'5848	'5848
'5849	'5849
'4010	'4010
'40200	'40200
'40201	'40201

## Sheet: Hip
Codes considered to be clinically related to index admissions for hip replacement
ICD-9X	ICD-9DX
'34430	'34430
'34431	'34431
'34432	'34432
'3445	'3445
'6826	'6826
'71105	'71105
'71106	'71106
'71109	'71109
'71140	'71140
'71145	'71145
'71146	'71146
'71149	'71149
'71165	'71165
'71166	'71166
'71195	'71195
'71196	'71196
'71199	'71199
'71215	'71215
'71216	'71216
'71219	'71219
'71225	'71225
'71226	'71226
'71229	'71229
'71235	'71235
'71236	'71236
'71239	'71239
'71285	'71285
'71286	'71286
'71295	'71295
'71296	'71296
'7130	'7130
'7131	'7131
'7132	'7132
'7133	'7133
'7134	'7134
'7135	'7135
'7136	'7136
'7137	'7137
'7138	'7138
'71500	'71500
'71509	'71509
'71515	'71515
'71516	'71516
'71518	'71518
'71525	'71525
'71526	'71526
'71528	'71528
'71535	'71535
'71536	'71536
'71538	'71538
'71595	'71595
'71596	'71596
'71598	'71598
'71615	'71615
'71616	'71616
'71618	'71618
'71645	'71645
'71646	'71646
'71648	'71648
'71655	'71655
'71656	'71656
'71658	'71658
'71665	'71665
'71666	'71666
'71668	'71668
'71685	'71685
'71686	'71686
'71688	'71688
'71695	'71695
'71696	'71696
'7171	'7171
'7172	'7172
'7173	'7173
'71740	'71740
'71741	'71741
'71742	'71742
'71743	'71743
'71749	'71749
'7175	'7175
'7176	'7176
'7177	'7177
'71781	'71781
'71782	'71782
'71783	'71783
'71784	'71784
'71785	'71785
'71789	'71789
'7179	'7179
'71800	'71800
'71805	'71805
'71808	'71808
'71809	'71809
'71815	'71815
'71818	'71818
'71819	'71819
'71820	'71820
'71825	'71825
'71826	'71826
'71828	'71828
'71829	'71829
'71830	'71830
'71835	'71835
'71836	'71836
'71838	'71838
'71839	'71839
'71845	'71845
'71846	'71846
'71848	'71848
'71849	'71849
'71850	'71850
'71855	'71855
'71856	'71856
'71858	'71858
'71859	'71859
'71860	'71860
'71865	'71865
'71870	'71870
'71875	'71875
'71876	'71876
'71878	'71878
'71879	'71879
'71880	'71880
'71885	'71885
'71886	'71886
'71888	'71888
'71889	'71889
'71890	'71890
'71895	'71895
'71898	'71898
'71899	'71899
'71900	'71900
'71905	'71905
'71906	'71906
'71908	'71908
'71909	'71909
'71910	'71910
'71915	'71915
'71916	'71916
'71918	'71918
'71919	'71919
'71920	'71920
'71925	'71925
'71926	'71926
'71928	'71928
'71929	'71929
'71930	'71930
'71935	'71935
'71936	'71936
'71938	'71938
'71939	'71939
'71940	'71940
'71945	'71945
'71946	'71946
'71948	'71948
'71949	'71949
'71950	'71950
'71955	'71955
'71956	'71956
'71958	'71958
'71959	'71959
'71960	'71960
'71965	'71965
'71966	'71966
'71968	'71968
'71969	'71969
'7197	'7197
'71980	'71980
'71985	'71985
'71986	'71986
'71988	'71988
'71989	'71989
'71990	'71990
'71995	'71995
'71996	'71996
'71998	'71998
'71999	'71999
'7265	'7265
'72660	'72660
'72661	'72661
'72662	'72662
'72663	'72663
'72664	'72664
'72665	'72665
'72887	'72887
'72889	'72889
'7289	'7289
'7290	'7290
'7291	'7291
'7295	'7295
'7296	'7296
'72972	'72972
'72981	'72981
'72982	'72982
'72989	'72989
'72990	'72990
'72991	'72991
'72992	'72992
'72999	'72999
'73000	'73000
'73005	'73005
'73006	'73006
'73008	'73008
'73009	'73009
'73010	'73010
'73015	'73015
'73016	'73016
'73018	'73018
'73019	'73019
'73020	'73020
'73025	'73025
'73026	'73026
'73028	'73028
'73029	'73029
'73030	'73030
'73035	'73035
'73036	'73036
'73038	'73038
'73039	'73039
'73080	'73080
'73085	'73085
'73086	'73086
'73088	'73088
'73089	'73089
'73090	'73090
'73095	'73095
'73096	'73096
'73098	'73098
'73099	'73099
'7313	'7313
'7318	'7318
'73302	'73302
'73303	'73303
'73309	'73309
'73310	'73310
'73319	'73319
'73340	'73340
'73343	'73343
'73349	'73349
'73381	'73381
'73382	'73382
'73390	'73390
'73395	'73395
'73396	'73396
'73397	'73397
'73398	'73398
'73399	'73399
'78060	'78060
'78062	'78062
'78064	'78064
'78096	'78096
'7823	'7823
'7854	'7854
'7937	'7937
'8081	'8081
'8082	'8082
'8083	'8083
'80841	'80841
'80842	'80842
'80843	'80843
'80849	'80849
'80851	'80851
'80852	'80852
'80853	'80853
'80859	'80859
'8088	'8088
'8089	'8089
'82000	'82000
'82001	'82001
'82002	'82002
'82003	'82003
'82009	'82009
'82010	'82010
'82011	'82011
'82012	'82012
'82013	'82013
'82019	'82019
'82020	'82020
'82021	'82021
'82022	'82022
'82030	'82030
'82031	'82031
'82032	'82032
'8208	'8208
'8209	'8209
'82100	'82100
'82101	'82101
'82110	'82110
'82111	'82111
'82120	'82120
'82121	'82121
'82122	'82122
'82123	'82123
'82129	'82129
'82130	'82130
'82131	'82131
'82132	'82132
'82133	'82133
'82139	'82139
'83501	'83501
'83502	'83502
'83503	'83503
'83510	'83510
'83511	'83511
'83512	'83512
'83513	'83513
'8900	'8900
'8901	'8901
'8902	'8902
'8940	'8940
'8941	'8941
'8942	'8942
'9054	'9054
'9055	'9055
'9056	'9056
'92400	'92400
'92401	'92401
'92410	'92410
'9244	'9244
'9245	'9245
'9248	'9248
'9249	'9249
'95892	'95892
'9596	'9596
'99641	'99641
'99642	'99642
'99643	'99643
'99644	'99644
'99645	'99645
'99646	'99646
'99647	'99647
'99649	'99649
'99666	'99666
'99667	'99667
'99669	'99669
'99670	'99670
'99677	'99677
'99678	'99678
'99679	'99679
'99696	'99696
'99811	'99811
'99812	'99812
'99813	'99813
'9982	'9982
'99830	'99830
'99831	'99831
'99832	'99832
'9984	'9984
'99851	'99851
'99859	'99859
'9987	'9987
'99883	'99883
'99889	'99889
'9989	'9989
'V4364	'V4364
'V490	'V4909
'V491	'V4919
'V528	'V5289
'V529	'V5299
'V537	'V5379
'V5409	'V5409
'V5413	'V5413
'V5414	'V5414
'V5415	'V5415
'V5416	'V5416
'V5423	'V5423
'V5426	'V5426
'V5481	'V5481
'V5489	'V5489
'V549	'V5499
'V571	'V5719
'V5789	'V5789
'V5831	'V5831
'V5842	'V5842
'V5843	'V5843
'V5849	'V5849
'V5878	'V5878
'V660	'V6609
'V664	'V6649
'V6709	'V6709
'V674	'V6749

## Sheet: Knee
Codes considered to be clinically related to index admissions for knee replacement
ICD-9X	ICD-9DX
'34430	'34430
'34431	'34431
'34432	'34432
'3445	'3445
'6826	'6826
'71105	'71105
'71106	'71106
'71109	'71109
'71140	'71140
'71145	'71145
'71146	'71146
'71149	'71149
'71165	'71165
'71166	'71166
'71195	'71195
'71196	'71196
'71199	'71199
'71215	'71215
'71216	'71216
'71219	'71219
'71225	'71225
'71226	'71226
'71229	'71229
'71235	'71235
'71236	'71236
'71239	'71239
'71285	'71285
'71286	'71286
'71295	'71295
'71296	'71296
'7130	'7130
'7131	'7131
'7132	'7132
'7133	'7133
'7134	'7134
'7135	'7135
'7136	'7136
'7137	'7137
'7138	'7138
'71500	'71500
'71509	'71509
'71515	'71515
'71516	'71516
'71518	'71518
'71525	'71525
'71526	'71526
'71528	'71528
'71535	'71535
'71536	'71536
'71538	'71538
'71595	'71595
'71596	'71596
'71598	'71598
'71615	'71615
'71616	'71616
'71618	'71618
'71645	'71645
'71646	'71646
'71648	'71648
'71655	'71655
'71656	'71656
'71658	'71658
'71665	'71665
'71666	'71666
'71668	'71668
'71685	'71685
'71686	'71686
'71688	'71688
'71695	'71695
'71696	'71696
'7171	'7171
'7172	'7172
'7173	'7173
'71740	'71740
'71741	'71741
'71742	'71742
'71743	'71743
'71749	'71749
'7175	'7175
'7176	'7176
'7177	'7177
'71781	'71781
'71782	'71782
'71783	'71783
'71784	'71784
'71785	'71785
'71789	'71789
'7179	'7179
'71800	'71800
'71805	'71805
'71808	'71808
'71809	'71809
'71815	'71815
'71818	'71818
'71819	'71819
'71820	'71820
'71825	'71825
'71826	'71826
'71828	'71828
'71829	'71829
'71830	'71830
'71835	'71835
'71836	'71836
'71838	'71838
'71839	'71839
'71845	'71845
'71846	'71846
'71848	'71848
'71849	'71849
'71850	'71850
'71855	'71855
'71856	'71856
'71858	'71858
'71859	'71859
'71860	'71860
'71865	'71865
'71870	'71870
'71875	'71875
'71876	'71876
'71878	'71878
'71879	'71879
'71880	'71880
'71885	'71885
'71886	'71886
'71888	'71888
'71889	'71889
'71890	'71890
'71895	'71895
'71898	'71898
'71899	'71899
'71900	'71900
'71905	'71905
'71906	'71906
'71908	'71908
'71909	'71909
'71910	'71910
'71915	'71915
'71916	'71916
'71918	'71918
'71919	'71919
'71920	'71920
'71925	'71925
'71926	'71926
'71928	'71928
'71929	'71929
'71930	'71930
'71935	'71935
'71936	'71936
'71938	'71938
'71939	'71939
'71940	'71940
'71945	'71945
'71946	'71946
'71948	'71948
'71949	'71949
'71950	'71950
'71955	'71955
'71956	'71956
'71958	'71958
'71959	'71959
'71960	'71960
'71965	'71965
'71966	'71966
'71968	'71968
'71969	'71969
'7197	'7197
'71980	'71980
'71985	'71985
'71986	'71986
'71988	'71988
'71989	'71989
'71990	'71990
'71995	'71995
'71996	'71996
'71998	'71998
'71999	'71999
'7265	'7265
'72660	'72660
'72661	'72661
'72662	'72662
'72663	'72663
'72664	'72664
'72665	'72665
'72887	'72887
'72889	'72889
'7289	'7289
'7290	'7290
'7291	'7291
'7295	'7295
'7296	'7296
'72972	'72972
'72981	'72981
'72982	'72982
'72989	'72989
'72990	'72990
'72991	'72991
'72992	'72992
'72999	'72999
'73000	'73000
'73005	'73005
'73006	'73006
'73008	'73008
'73009	'73009
'73010	'73010
'73015	'73015
'73016	'73016
'73018	'73018
'73019	'73019
'73020	'73020
'73025	'73025
'73026	'73026
'73028	'73028
'73029	'73029
'73030	'73030
'73035	'73035
'73036	'73036
'73038	'73038
'73039	'73039
'73080	'73080
'73085	'73085
'73086	'73086
'73088	'73088
'73089	'73089
'73090	'73090
'73095	'73095
'73096	'73096
'73098	'73098
'73099	'73099
'7313	'7313
'7318	'7318
'73302	'73302
'73303	'73303
'73309	'73309
'73310	'73310
'73319	'73319
'73340	'73340
'73343	'73343
'73349	'73349
'73381	'73381
'73382	'73382
'73390	'73390
'73395	'73395
'73396	'73396
'73397	'73397
'73398	'73398
'73399	'73399
'78060	'78060
'78062	'78062
'78064	'78064
'78096	'78096
'7823	'7823
'7854	'7854
'7937	'7937
'8220	'8220
'8221	'8221
'8290	'8290
'8291	'8291
'8360	'8360
'8361	'8361
'8362	'8362
'8363	'8363
'8364	'8364
'83650	'83650
'83659	'83659
'83660	'83660
'83669	'83669
'8440	'8440
'8441	'8441
'8442	'8442
'8443	'8443
'8448	'8448
'8449	'8449
'8910	'8910
'8911	'8911
'8912	'8912
'8940	'8940
'8941	'8941
'8942	'8942
'9054	'9054
'9055	'9055
'9056	'9056
'92400	'92400
'92401	'92401
'92410	'92410
'92411	'92411
'9244	'9244
'9245	'9245
'9248	'9248
'9249	'9249
'95892	'95892
'9597	'9597
'99641	'99641
'99642	'99642
'99643	'99643
'99644	'99644
'99645	'99645
'99646	'99646
'99647	'99647
'99649	'99649
'99666	'99666
'99667	'99667
'99669	'99669
'99670	'99670
'99677	'99677
'99678	'99678
'99679	'99679
'99696	'99696
'99811	'99811
'99812	'99812
'99813	'99813
'9982	'9982
'99830	'99830
'99831	'99831
'99832	'99832
'9984	'9984
'99851	'99851
'99859	'99859
'9987	'9987
'99883	'99883
'99889	'99889
'9989	'9989
'V4365	'V4365
'V490	'V4909
'V491	'V4919
'V528	'V5289
'V529	'V5299
'V537	'V5379
'V5409	'V5409
'V5413	'V5413
'V5414	'V5414
'V5415	'V5415
'V5416	'V5416
'V5423	'V5423
'V5426	'V5426
'V5481	'V5481
'V5489	'V5489
'V549	'V5499
'V571	'V5719
'V5789	'V5789
'V5831	'V5831
'V5842	'V5842
'V5843	'V5843
'V5849	'V5849
'V5878	'V5878
'V660	'V6609
'V664	'V6649
'V6709	'V6709
'V674	'V6749

## Sheet: Pneumonia
Codes considered to be clinically related to index admissions for pneumonia
ICD-9X	ICD-9DX
'00845	'8798
'0088	'898
'009	'009
'010	'010
'011	'011
'012	'012
'013	'013
'014	'014
'015	'015
'016	'016
'017	'017
'018	'018
'030	'030
'031	'031
'032	'032
'033	'033
'034	'034
'038	'038
'041	'041
'114	'114
'115	'115
'116	'116
'117	'117
'118	'118
'137	'137
'276	'276
'277	'2776
'27799	'27799
'278	'278
'27906	'27998
'2851	'28588
'2859	'28598
'288	'288
'3481	'34828
'3483	'34830
'34831	'34837
'34839	'34980
'34982	'34898
'410	'410
'411	'411
'413	'413
'415	'415
'416	'416
'417	'417
'420	'420
'421	'421
'422	'422
'436	'436
'44024	'44098
'44422	'44498
'445	'445
'449	'449
'451	'451
'453	'4533
'4534	'45339
'45340	'45340
'45341	'45341
'45342	'45398
'45399	'45399
'454	'454
'456	'456
'480	'480
'481	'481
'482	'482
'483	'483
'484	'484
'485	'485
'486	'486
'487	'487
'488	'488
'490	'490
'491	'491
'492	'492
'493	'493
'494	'494
'495	'495
'496	'496
'500	'500
'501	'501
'502	'502
'503	'503
'504	'504
'505	'505
'506	'506
'507	'507
'508	'508
'510	'510
'511	'5118
'5119	'51198
'51199	'51199
'512	'512
'513	'513
'514	'514
'515	'515
'516	'516
'517	'517
'518	'518
'51880	'51880
'51881	'51881
'51882	'51882
'51883	'51883
'51884	'51898
'51899	'51899
'531	'531
'532	'532
'533	'533
'534	'534
'535	'535
'5601	'56079
'564	'564
'56983	'56998
'57199	'57199
'572	'572
'57499	'57499
'578	'578
'584	'584
'599	'599
'681	'681
'6823	'68258
'6826	'68268
'707	'707
'708	'708
'7197	'71998
'7282	'72884
'72886	'72886
'72887	'72887
'72888	'72898
'730	'730
'780	'78008
'78019	'7801
'78038	'78038
'78059	'7805
'7806	'78077
'78078	'78078
'78079	'78095
'78096	'78096
'78099	'78099
'7812	'78198
'783	'7836
'7837	'78398
'78399	'78399
'784	'784
'7882	'78898
'7907	'79098
'79902	'79928
'7993	'79998
'995	'995
'9961	'99657
'99659	'99659
'99661	'99661
'99662	'99662
'99664	'99664
'99665	'99665
'99666	'99666
'99667	'99670
'99672	'99672
'99673	'99673
'99674	'99674
'99681	'99682
'99684	'99684
'99685	'99698
'997	'9970
'9971	'99718
'99719	'9971
'9972	'99737
'99738	'99738
'99739	'9973
'9974	'99747
'99748	'99748
'99749	'9974
'9975	'99798
'99799	'99799
'99811	'99811
'99812	'99812
'99813	'99818
'9982	'99828
'99859	'9985
'99889	'99898
'99931	'99930
'99932	'99932
'E85	'E8599
'E86	'E8699
'E93	'E9399
'E94	'E9499
'E95	'E9599
'V07	'V0799
'V08	'V0899
'V09	'V0999
'V42	'V4299
'V43	'V4399
'V44	'V4499
'V45	'V4599
'V46	'V4699
'V47	'V4799
'V48	'V4899
'V49	'V4999
'V5332	'V5332
'V5399	'V5399
'V54	'V5499
'V55	'V5599
'V56	'V5699
'V570	'V5709
'V571	'V5719
'V572	'V5729
'V573	'V5739
'V574	'V5749
'V578	'V5789
'V5789	'V5789
'V579	'V5799
